# Supplementary material for: Polyphenols as Prebiotics in the Management of High-Fat Diet-Induced Obesity: A Systematic Review of Animal Studies
Source: Foods. 2021 Feb 2;10(2):299. doi: 10.3390/foods10020299 (PMC7913110; doi:10.3390/foods10020299)
Supplement: Supplementary file 1 [file foods-10-00299-s001.zip]

Archive with 11 entries (11 files):
- Supplementary/Supplementary F1.docx
- Supplementary/Supplementary F2.docx
- Supplementary/Supplementary F3.docx
- Supplementary/Supplementary F4.docx
- Supplementary/Supplementary F5.docx
- Supplementary/Supplementary F6.docx
- Supplementary/Supplementary F7.docx
- Supplementary/Supplementary F8.docx
- Supplementary/Supplementary F9.docx
- Supplementary/Supplementary T1.docx
- Supplementary/Supplementary T2.docx
